# Supplementary material for: Genome-wide identification of the EXO70 genes to elucidate their potential roles for intraspecific cross-incompatibility in sweet potato (Ipomoea batatas L.)
Source: Front Plant Sci. 2026 Feb 26;17:1756265. doi: 10.3389/fpls.2026.1756265 (PMC12979542; doi:10.3389/fpls.2026.1756265)
Supplement: Supplementary file 1 [file Presentation1.zip]

Archive with 5 entries (5 files):
- Appendix of Quantitative Data.xlsx
- Figure.pptx
- Table 1. List of primers used in the current study..xlsx
- Table 2. Physicochemical properties of EXO70 proteins in diploid Ipomoea trifida.xlsx
- Table 3. Physicochemical properties of EXO70 proteins in diploid Ipomoea triloba.xlsx
