# Supplementary material for: Genome-wide identification of the EXO70 genes to elucidate their potential roles for intraspecific cross-incompatibility in sweet potato (Ipomoea batatas L.)
Source: Front Plant Sci. 2026 Feb 26;17:1756265. doi: 10.3389/fpls.2026.1756265 (PMC12979542; doi:10.3389/fpls.2026.1756265)
Supplement: Supplementary file 1 [file Presentation1.zip › Appendix of Quantitative Data.xlsx]

## Sheet: Sheet1
Master Expression Table of 37 IbEXO70 Genes in Different Sweet Potato Tissues.
GeneID	GS146xGS79	GS146xSS19	Petal	Budding flower period	Pollen	Receptacle	Stigma	Function leaf of the flowering plant	Buds period	Flowering stem	New leaf of flowering plant	Petiole of flowering plant	Function leaf of non-flowering plant	Stem of non-flowering plant	New leaf non-flowering plant	Petiole of non-flowering plant
IbEXO70-1	0	0.01	0.1	0.01	0	0.06	0.01	0.79	0.06	0.07	1	0.07	0.06	0.06	0.47	0.06
IbEXO70-2	0.66	1.37	2.23	0.38	0.69	2.24	0.61	3.51	0.78	0.41	1.02	0.86	0.54	1.01	1.05	0.65
IbEXO70-3	28.2	26.99	7.46	6.94	357.29	4.13	0.28	2.51	0.82	0.37	1.23	0.81	3.03	0.34	0.34	0.82
IbEXO70-4	0.95	4.26	2.57	0.61	0.6	1.84	1.59	1.64	0.64	0.5	1	0.62	0.43	0.45	0.67	0.41
IbEXO70-5	0.83	2.57	1.13	0.22	1.18	1.03	0.81	2.11	0.35	0.83	1.01	0.69	0.4	0.39	0.61	0.41
IbEXO70-6	14.49	12.19	0.78	0.74	0.81	2.64	12.87	7.96	1.94	1.32	1.02	1.68	1.09	1.12	2.11	1.28
IbEXO70-7	21.31	0.81	1.26	4.43	1.18	1.16	0.96	1.63	1.05	0.95	1.1	1.03	1.13	0.79	1.88	0.79
IbEXO70-8	3.19	8.49	4.82	3.75	3.42	2.81	4.27	26.3	3.7	12.18	1.43	2.88	2.26	1.33	1.65	1.97
IbEXO70-9	1.3	1.68	2.94	0.39	2.47	6.51	0.6	3.11	2.6	7.11	1.09	2.21	1	0.64	0.75	1.5
IbEXO70-10	2.57	3.3	8.33	0.39	13.45	1.39	2.45	1.62	0.45	0.48	1.05	0.44	2.56	0.54	0.43	0.47
IbEXO70-11	1.04	2.61	2.28	0.47	1.53	1.12	0.76	0.8	0.26	0.16	1.02	0.2	0.17	0.27	0.48	0.2
IbEXO70-12	66.8	322.63	0.61	1.73	456.5	0.62	0.87	0.17	7.61	1.16	1.01	0.8	1.43	1.36	1.12	1.34
IbEXO70-13	2.7	1.32	0.43	0.15	1.1	2.27	1.15	2.17	1.72	0.84	1.04	1.53	0.3	0.69	0.33	1.41
IbEXO70-14	1.35	2.53	1.27	0.87	5.83	1.12	0.71	1.96	0.2	0.22	1.03	0.78	0.27	0.45	0.37	0.74
IbEXO70-15	0.61	1.37	1.08	0.21	1.64	1.07	0.51	1.4	0.31	0.25	1	0.79	0.23	0.31	0.35	0.32
IbEXO70-16	2.48	7.61	22.6	0.92	0.03	3.45	2.08	0.76	0.86	0.68	1	0.43	0.39	0.41	0.81	0.62
IbEXO70-17	2.45	1.85	18.76	3.5	5.1	28.55	1.53	2.49	0.53	1.72	1.01	5.36	0.77	0.9	0.71	1.36
IbEXO70-18	1.75	6.19	2.27	0.6	0.01	1.53	2.21	1.63	0.83	0.62	1.01	0.57	0.51	0.6	1.48	0.64
IbEXO70-19	0.53	0.61	0.84	0.28	0.08	0.43	0.91	0.64	0.62	0.37	1.03	0.27	1.75	0.37	0.49	0.24
IbEXO70-20	1.48	1.15	0.79	0.25	6.55	0.94	1.05	0.94	0.31	0.26	1.03	0.49	1.21	0.68	0.57	0.48
IbEXO70-21	329.37	323.26	1.77	13.01	2340.74	13.29	1.21	0.26	1.92	1.18	1.36	5.68	0.55	0.3	0.27	0.7
IbEXO70-22	0.54	1.48	0.18	0.15	0.9	0.45	0.39	0.75	0.2	0.1	1.02	0.23	0.16	0.14	0.55	0.18
IbEXO70-23	1.53	1.02	0.97	0.63	0.07	1.75	1.75	1.55	1.43	1.35	1	1.34	1.66	0.52	1.41	0.62
IbEXO70-24	24.65	10.67	17.96	0.71	5.42	5.58	3.87	12.01	1.09	1.43	1.04	1.1	0.43	0.65	0.41	0.4
IbEXO70-25	7.29	7.68	26.88	0.18	6.35	1.34	1.69	12.38	1.18	0.66	1	1.54	0.18	0.23	0.67	0.34
IbEXO70-26	394.96	283.6	251.31	2.21	131.98	15.63	62.25	6.35	5.69	15	1	1.46	1.15	0.45	2.18	0.36
IbEXO70-27	47.02	33.75	27.64	0.27	13.53	3.16	5.72	2.48	0.96	1.48	1	0.65	0.29	0.27	0.87	0.31
IbEXO70-28	21.26	3.1	3.65	0.18	1.63	0.92	5.24	24.03	0.27	0.92	1.09	0.26	0.94	0.29	0.4	0.76
IbEXO70-29	0.43	2.16	3.98	0.43	0.07	2.16	0.68	2.44	1.52	0.98	1	0.75	0.78	0.67	0.94	0.84
IbEXO70-30	1.77	0.42	0.4	1.24	0.04	1.25	0.06	0.25	1.55	0.13	0.86	0.29	0.05	0.21	4.98	0.46
IbEXO70-31	0.49	2.02	0.78	0.53	1.23	1.36	0.44	0.84	1.22	1.03	1.01	0.76	0.69	0.69	1.22	0.86
IbEXO70-32	2.21	16.25	9.05	0.24	5.03	0.91	5.65	2.31	0.71	0.23	1.12	2.28	0.22	0.98	0.35	3.68
IbEXO70-33	10.52	47.93	2.36	0.61	56.24	2.18	30.52	1.76	2.35	1.61	1.03	0.5	6.39	0.75	0.98	0.42
IbEXO70-34	1.4	0.2	0.2	0.09	0.31	0.15	0.08	0.62	0.54	0.12	1.01	0.16	0.33	0.23	1.71	0.42
IbEXO70-35	0.37	2.1	0.35	0.2	1.57	0.54	0.42	0.55	0.36	0.69	1.01	0.23	0.01	0.04	0.08	0.71
