# Supplementary material for: Genome-wide identification of the EXO70 genes to elucidate their potential roles for intraspecific cross-incompatibility in sweet potato (Ipomoea batatas L.)
Source: Front Plant Sci. 2026 Feb 26;17:1756265. doi: 10.3389/fpls.2026.1756265 (PMC12979542; doi:10.3389/fpls.2026.1756265)
Supplement: Supplementary file 1 [file Presentation1.zip › Table 1. List of primers used in the current study..xlsx]

## Sheet: Sheet1
Primer name	Gene ID	F-Primer sequence (5'-3')	R-Primer sequence (5'-3')
IbEXO70-1	g3445.t1	TTGTTAGCCACCGACCACTC	TGAGGTTGTGGTCGCTTCTC
IbEXO70-3	g4175.t1	GATACTCCTCTTCTGGCGGC	GGGTCTCAGAACCAGCAGAC
IbEXO70-4	g4180.t1	ACACCATTTCCCCAGCCTCA	GCTGTTGTCATAGCCAGGAGG
IbEXO70-5	g4806.t1	GTAGCTTCGGGTCGGGTATG	CCGCGTTATCGGAAGGTGA
IbEXO70-6	g8714.t1	AGGGCGACCCTCAAACATT	AGCTTCGACAAGAGCTGCAT
IbEXO70-7	g8715.t1	TGCGAAATCTCGCTGTTCAC	CACTACCTTTCGGCCGTGTA
IbEXO70-8	g8716.t1	CCTCTTCCAGGGCGGATAAT	GAAATCCACGCCTGCCAATC
IbEXO70-9	g8717.t1	GGGCACCTCGAGCAATACA	AAAACAGACCCACGACTCCA
IbEXO70-10	g8719.t1	GGTGTTCCGGAATCCCATGT	GGGTTCTGATGCCAACCTCA
IbEXO70-11	g8815.t1	CGCGGAATCGGATGAGAAGA	AGAATTCTGAAGTGGCCGGA
IbEXO70-12	g13597.t1	TCGCGATGTCGTTACGGATT	CAGCGAGTCATGCTCAGACA
IbEXO70-14	g17674.t1	CTAGCCGGCCTAAGTCAAGG	GATGAGCTGGGAGATCGTGG
IbEXO70-15	g25071.t1	GCCGGGATAGTGATGGTGAG	CGGCAAGAATCCCTCCAAGT
IbEXO70-16	g30046.t1	CGGAGCTTCTGCTCATGCTA	TTTCCGTTCCAGCGAAGAGG
IbEXO70-17	g30560.t1	ACTCCCACAAGCTCAACTGG	ACGGTTCCTATGTCTCCCGA
IbEXO70-18	g31290.t1	GCTCGGGTGAGCCCTTAATC	GACGCCTCTGGCACTTCAT
IbEXO70-19	g38067.t1	CTGCCATCTGAAGGAGGTGG	GCTCAGTGGGGATTGGATGT
IbEXO70-20	g38086.t1	GCATGACCCAGTTGGACTGT	CACGAACAGTGGGTGCTACT
IbEXO70-21	g39836.t1	GCTGGAAAGAATTGCAGCGA	ATCAATCTTCCTCCCCTCCG
IbEXO70-22	g41951.t1	TGGAGAGATTGCGCGGTTTA	ACTTGCCAGGCTCCAAAAAG
IbEXO70-23	g48659.t1	TTTCGAGATTGCTCGGTGGG	AGACTGGGCGAAGCAATCAA
IbEXO70-24	g49242.t1	GAGACTTCACAGCGGCAGTA	GCTGTATCACAATCGCGGTG
IbEXO70-25	g49297.t1	TTGAGAATAAAAGTCGCAATGGT	TCGCGGTCAACTGTTTCAGA
IbEXO70-26	g49301.t1	TCCGGGATTAAAATTTCTCCGTC	CGCCGGAATATCGAACCTCT
IbEXO70-27	g49304.t1	GAATCCGAACACTGCCTAACTGAGA	ACCGTCGAACCGGTGATTAGG
IbEXO70-28	g49316.t1	TCCGTTAGAATCGCCAGACG	CCAAGGTCCGAAGCTCCAAT
IbEXO70-29	g53255.t1	GAGCCTTTCCTCAACCTCCC	CCTTGATGGGGAACAGCACA
IbEXO70-30	g55109.t1	GGGTGGCTGCATCGTGATTA	GGATGTGCACTGGCAAACTT
IbEXO70-31	g55167.t1	CCGGAGATCGAACACTGCTT	CCTCGATCAACTACTCCGCC
IbEXO70-32	g58245.t1	CCCTTTCTCACGAGCGACTT	GGAAAGGATGCTGGCTGAGT
IbEXO70-33	g58259.t1	TCTGGTTCCACAGGTTTGCT	TTAAGGTTGCAGAGGCAGAGG
IbEXO70-34	g58277.t1	GGAAGATCGTAACCCGCAGT	TGTGGAACCAGATTGTCCTCAG
IbEXO70-35	g64110.t1	ACTTCATCTATGCTCCGCCG	GCCAGATCATACCAAGGCGT
