# Supplementary material for: Genome-wide identification of the EXO70 genes to elucidate their potential roles for intraspecific cross-incompatibility in sweet potato (Ipomoea batatas L.)
Source: Front Plant Sci. 2026 Feb 26;17:1756265. doi: 10.3389/fpls.2026.1756265 (PMC12979542; doi:10.3389/fpls.2026.1756265)
Supplement: Supplementary file 1 [file Presentation1.zip › Table 2. Physicochemical properties of EXO70 proteins in diploid Ipomoea trifida.xlsx]

## Sheet: Sheet1
Gene	Sequence	Exon Number	Number of Amino Acid	Molecular Weight	Theoretical pI	Subcellular Location
name	ID			(kDa)
ItfEXO70-1	itf01g33080.t1	3	808	92.42	5.23	Chloroplast
ItfEXO70-2	itf02g02870.t1	1	638	73.59	5.57	Nucleus
ItfEXO70-3	itf02g07540.t1	1	680	77.31	5.47	Cytoplasmic
ItfEXO70-4	itf02g08120.t1	1	620	70.55	5.55	Nucleus
ItfEXO70-5	itf03g01880.t1	1	658	75.16	4.75	Nucleus
ItfEXO70-6	itf04g00020.t1	1	552	62.45	5.59	Nucleus
ItfEXO70-7	itf04g05790.t1	1	642	71.93	6.7	Nucleus
ItfEXO70-8	itf04g06690.t1	1	547	62.13	6.24	Nucleus
ItfEXO70-9	itf04g06700.t1	1	559	63.84	8.16	Nucleus
ItfEXO70-10	itf04g30090.t1	1	623	69.06	5.16	Chloroplast
ItfEXO70-11	itf05g00930.t1	1	591	67.41	6.07	Nucleus
ItfEXO70-12	itf05g00980.t1	1	658	73.88	5.02	Nucleus
ItfEXO70-13	itf05g04910.t1	1	643	72.08	6.28	Nucleus
ItfEXO70-14	itf05g05550.t1	12	658	74.22	7.71	Cytoplasmic
ItfEXO70-15	itf06g08930.t1	1	659	74.76	6.08	Nucleus
ItfEXO70-16	itf07g10250.t1	3	449	50.11	5.39	Chloroplast
ItfEXO70-17	itf07g10290.t1	1	477	53.17	5.38	Chloroplast
ItfEXO70-18	itf07g10320.t1	1	487	54.14	5.58	Chloroplast
ItfEXO70-19	itf07g10360.t1	1	477	53.29	7.5	Chloroplast
ItfEXO70-20	itf07g10380.t1	1	478	53.52	5.61	Chloroplast
ItfEXO70-21	itf07g14610.t1	1	626	71.39	5.21	Cytoplasmic
ItfEXO70-22	itf08g10590.t1	1	674	76.59	5.61	Chloroplast
ItfEXO70-23	itf09g12990.t1	11	631	71.62	8.9	Peroxisomal
ItfEXO70-24	itf10g00640.t1	1	672	76.38	8.49	Cytoplasmic
ItfEXO70-25	itf11g02560.t1	1	620	69.98	6.49	Nucleus
ItfEXO70-26	itf11g08460.t1	2	538	61.24	5.25	Chloroplast
ItfEXO70-27	itf12g06050.t1	1	662	75.45	4.9	Nucleus
ItfEXO70-28	itf12g08090.t1	1	790	88.87	4.61	Nucleus
ItfEXO70-29	itf13g17030.t1	1	645	72.81	5.67	Peroxisomal
ItfEXO70-30	itf15g01870.t1	11	638	73.23	8.36	Cytoplasmic
