# Supplementary material for: Genome-wide identification of the EXO70 genes to elucidate their potential roles for intraspecific cross-incompatibility in sweet potato (Ipomoea batatas L.)
Source: Front Plant Sci. 2026 Feb 26;17:1756265. doi: 10.3389/fpls.2026.1756265 (PMC12979542; doi:10.3389/fpls.2026.1756265)
Supplement: Supplementary file 1 [file Presentation1.zip › Table 3. Physicochemical properties of EXO70 proteins in diploid Ipomoea triloba.xlsx]

## Sheet: Sheet1
Gene	Sequence	Exon Number	Number of Amino Acid	Molecular Weight (kDa)	Theoretical pI	Subcellular Location
name	ID
ItbEXO70-1	itb01g32890.t1	2	714	82.05	5.31	Cytoplasmic
ItbEXO70-2	itb02g02860.t1	1	658	74.59	5.47	Cytoplasmic
ItbEXO70-3	itb02g03460.t1	1	620	70.52	5.55	Nucleus
ItbEXO70-4	itb02g17350.t1	1	638	73.62	5.6	Nucleus
ItbEXO70-5	itb03g01820.t1	1	659	75.37	4.78	Nucleus
ItbEXO70-6	itb04g06080.t1	1	642	71.93	6.94	Nucleus
ItbEXO70-7	itb04g06960.t1	1	545	62.09	6.99	Nucleus
ItbEXO70-8	itb04g06970.t1	1	559	63.88	8.42	Nucleus
ItbEXO70-9	itb04g06980.t1	3	642	73.04	8.97	Nucleus
ItbEXO70-10	itb04g07000.t1	1	568	65.24	6.19	Nucleus
ItbEXO70-11	itb04g29550.t1	1	621	68.97	5.12	Chloroplast
ItbEXO70-12	itb05g00350.t1	1	584	66.61	6.14	Nucleus
ItbEXO70-13	itb05g00390.t1	1	658	73.91	5.05	Nucleus
ItbEXO70-14	itb05g04340.t1	1	643	72.06	6.6	Nucleus
ItbEXO70-15	itb05g04910.t1	12	657	74.16	7.71	Nucleus
ItbEXO70-16	itb06g06310.t1	1	658	74.62	6.06	Nucleus
ItbEXO70-17	itb07g12070.t1	1	480	53.73	5.59	Chloroplast
ItbEXO70-18	itb07g12100.t1	1	484	53.76	6.5	Chloroplast
ItbEXO70-19	itb07g12110.t1	1	478	53.37	5.48	Chloroplast
ItbEXO70-20	itb07g16620.t1	1	626	71.3	5.24	Cytoplasmic
ItbEXO70-21	itb08g11860.t1	1	674	76.71	5.33	Chloroplast
ItbEXO70-22	itb09g14010.t1	11	631	71.54	8.72	Peroxisomal
ItbEXO70-23	itb10g00510.t1	1	672	76.4	8.49	Cytoplasmic
ItbEXO70-24	itb11g02500.t1	1	616	69.66	6.98	Nucleus
ItbEXO70-25	itb11g08890.t1	1	618	70.32	5.43	Chloroplast
ItbEXO70-26	itb12g06360.t1	1	663	75.65	4.9	Nucleus
ItbEXO70-27	itb12g08370.t1	1	786	88.63	4.55	Nucleus
ItbEXO70-28	itb13g20430.t1	1	645	72.84	5.61	Chloroplast
ItbEXO70-29	itb15g02010.t1	11	638	73.23	8.36	Cytoplasmic
